# Supplementary material for: Freshwater microbial metagenomes sampled across different water body characteristics, space and time in Israel
Source: Sci Data. 2022 Oct 26;9:652. doi: 10.1038/s41597-022-01749-w (PMC9606356; doi:10.1038/s41597-022-01749-w)
Supplement: Supplementary file 1 — Supplementary Table 1 [file 41597_2022_1749_MOESM1_ESM.xlsx]

## Sheet: Sheet1
Supplementary Table 1. Results for various environmental measurements (EC, oxygen, temperature, Ammonia, total phosphorus, NO2, NO3, pH, photosynthetic pigments and toxin concentrations measured at different locations
Identifiers	Data Citation	Library Name	pH	Temperature (c)	Oxygen (mg/l)	TP (ug/l)	Ammonia (ug/l)	NO2 (ug/l)	NO3 (ug/l)	Autotrophs (ml)	Hetrotrophs (ml)	Chl_a (mg/l)	Chl_b (mg/l)	b_carotene (mg/l)	Fucoxanthin (mg/l)	Dinoxanthin (mg/l)	Diadinoxanthin (mg/l)	Diatoxanthin (mg/l)	Zeaxanthin (mg/l)	Lutein (mg/l)	Microcystis (ug/ml)
https://identifiers.org/ncbi/insdc.sra:SRR8088692	Data Citation 1	DS-M134	10.29	16.16	10.4	-	70.9	70.9	1052.35	1493904	2013540	0.508071	0	0.0639673	0	0	0	0	0.183252	0	-
https://identifiers.org/ncbi/insdc.sra:SRR8088693	Data Citation 1	DS-M135	10.29	16.16	10.4	-	70.9	70.9	1052.35	1493904	2013540	0.508071	0	0.0639673	0	0	0	0	0.183252	0	-
https://identifiers.org/ncbi/insdc.sra:SRR8088694	Data Citation 1	DS-M111	8.12	15.9	8.54	-	4.7525	33.564	6035.79	15903	85031	0.00880074	0	0.000414911	0.00178716	0	0.00111156	0.000133753	0.000318251	0.000391361	-
https://identifiers.org/ncbi/insdc.sra:SRR8088695	Data Citation 1	DS-M114	8.12	15.9	8.54	-	4.7525	33.564	6035.79	15903	85031	0.00880074	0	0.000414911	0.00178716	0	0.00111156	0.000133753	0.000318251	0.000391361	-
https://identifiers.org/ncbi/insdc.sra:SRR8088696	Data Citation 1	DS-M075	9.38	25	7.08	-	66.659	188.986	6476.91	65002	452526	0.174561	0	0.00709631	0	0	0.00398936	0.012066	0.00432061	0.00594932	-
https://identifiers.org/ncbi/insdc.sra:SRR8088697	Data Citation 1	DS-M074	9.65	11.7	14.45	-	34.54	42.036	3411.96	35055	270756	0.431397	0.0265511	0.00851108	0.0516129	0	0.0108276	0	0	0.00601124	-
https://identifiers.org/ncbi/insdc.sra:SRR8088698	Data Citation 1	DS-M070	9.65	11.7	14.45	-	34.54	42.036	3411.96	35055	270756	0.431397	0.0265511	0.00851108	0.0516129	0	0.0108276	0	0	0.00601124	-
https://identifiers.org/ncbi/insdc.sra:SRR8088699	Data Citation 1	DS-M071	9.38	25	7.08	-	66.659	188.986	6476.91	65002	452526	0.174561	0	0.00709631	0	0	0.00398936	0.012066	0.00432061	0.00594932	-
https://identifiers.org/ncbi/insdc.sra:SRR8088700	Data Citation 1	DS-M044	9.26	16	8.07	-	178.535	659.472	1488.73	79054	487277	0.263779	0	0.0151926	0	0	0	0.00459953	0.0107253	0	-
https://identifiers.org/ncbi/insdc.sra:SRR8088701	Data Citation 1	DS-M045	9.26	16	8.07	-	178.535	659.472	1488.73	79054	487277	0.263779	0	0.0151926	0	0	0	0.00459953	0.0107253	0	-
https://identifiers.org/ncbi/insdc.sra:SRR8088702	Data Citation 1	DS-M038	8.25	23.2	13.05	-	84.873	151.453	2662.85	63799	354606	0.0656403	0	0.00437422	0.0491167	0.00775845	0	0.00937185	0.00341781	0.00308497	-
https://identifiers.org/ncbi/insdc.sra:SRR8088703	Data Citation 1	DS-M039	8.25	23.2	13.05	-	84.873	151.453	2662.85	63799	354606	0.0656403	0	0.00437422	0.0491167	0.00775845	0	0.00937185	0.00341781	0.00308497	-
https://identifiers.org/ncbi/insdc.sra:SRR8088704	Data Citation 1	DS-M033	8.56	20.1	6.6	-	NA	111.347	122.855	58347	459367	0.00715827	0	0.000269159	0.000332161	0.000522814	0	0	0.00044505	0.000417719	-
https://identifiers.org/ncbi/insdc.sra:SRR8088705	Data Citation 1	DS-M032	8.56	20.1	6.6	-	NA	111.347	122.855	58347	459367	0.00715827	0	0.000269159	0.000332161	0.000522814	0	0	0.00044505	0.000417719	-
https://identifiers.org/ncbi/insdc.sra:SRR8088706	Data Citation 1	DS-M029	7.63	21	4.15	-	501.398	3801.85	1553.4	194626	52545	0.211893	0.03	0.00686223	0	0.00505095	0	0.0116006	0.0037234	0.00712431	-
https://identifiers.org/ncbi/insdc.sra:SRR8088707	Data Citation 1	DS-M030	7.63	21	4.15	-	501.398	3801.85	1553.4	194626	52545	0.211893	0.03	0.00686223	0	0.00505095	0	0.0116006	0.0037234	0.00712431	-
https://identifiers.org/ncbi/insdc.sra:SRR8088708	Data Citation 1	DS-M016	9.65	20.6	14.55	-	285.527	130.125	149.826	88898	459388	0.0709628	0	0.00174421	0	0.00132052	0	0.0137282	0	0.00492352	-
https://identifiers.org/ncbi/insdc.sra:SRR8088709	Data Citation 1	DS-M017	9.65	20.6	14.55	-	285.527	130.125	149.826	88898	459388	0.0709628	0	0.00174421	0	0.00132052	0	0.0137282	0	0.00492352	-
https://identifiers.org/ncbi/insdc.sra:SRR7764474	Data Citation 2	DS-RJul4	7.55	28.5	3.53	5.0985	47.565	91.8435	1247.46	241638	876724	0.00860187	0.00482688	0.00168805	0.0127083	0	0.00273708	0	0.00326677	0.00140377	0.174012
https://identifiers.org/ncbi/insdc.sra:SRR7764475	Data Citation 2	DS-RAug4	8.05	30.3	7.21	6.6675	156.892	126.79	1693.11	160000	445870	0.0180348	0.0174515	0.00244024	0.00850291	0.00311962	0.00258686	0.00353405	0.00273495	0.0055352	0.141615
https://identifiers.org/ncbi/insdc.sra:SRR7764476	Data Citation 2	DS-RNov3	7.44	20.4	6.33	12.743	363.33	144.72	2133.25	30034.1	128055	0.0878516	0.0104204	0.00128685	0.0167602	0.00153252	0	0.00397169	0	0.00262082	0.0833381
https://identifiers.org/ncbi/insdc.sra:SRR7764477	Data Citation 2	DS-R2Dec3	7.94	13	7.63	20.87	275.5	173.14	4837.27	12559.7	70443.7	0.00673533	0.00226857	0	0.000511376	0	0	0	0	0.00100543	0.00110169
https://identifiers.org/ncbi/insdc.sra:SRR7764478	Data Citation 2	DS-RJan4	7.98	16	7.75	9.183	114.939	214.28	4438.02	NA	NA	0.0177599	0.0055688	0	0.00142735	0.000690276	0	0	0	0.00274116	NA
https://identifiers.org/ncbi/insdc.sra:SRR7764479	Data Citation 2	DS-RFeb4	8.04	21	10.97	4.253	0.973	97.737	3517.96	22389.1	224710	0.0360678	0.0108695	0.000800646	0.00115845	0.000877306	0	0.00450869	0	0.00310152	0.00802722
https://identifiers.org/ncbi/insdc.sra:SRR7764480	Data Citation 2	DS-RMar4	8.1	23	10.52	5.836	2.598	66.529	1445.57	17747.4	102935	0.06255	0.0138874	0.00111317	0.0147864	0.00181814	0.00301477	0	0	0.00493352	0.0108072
https://identifiers.org/ncbi/insdc.sra:SRR7764481	Data Citation 2	DS-RAp4	8.26	25.5	9.53	3.727	62.36	74.059	821.495	35494.9	160000	0.038592	0.00716184	0.000830945	0.0277515	0	0.00536169	0.00134503	0	0.00333856	0
https://identifiers.org/ncbi/insdc.sra:SRR7764482	Data Citation 2	DS-RMay4	8.04	27.7	10.22	4.62	33.9705	2.2005	26.581	296792	516314	0.0288729	0	0.00119124	0.0180721	0	0.00310095	0	0	0.00190616	0.0138717
https://identifiers.org/ncbi/insdc.sra:SRR7764483	Data Citation 2	DS-RJun4	7.4	28	7.37	3.9665	11.179	118.481	1248.02	199590	672218	0.0283002	0	0	0.0094583	0	0.00178057	0.000791754	0.0026211	0.00168275	0.174733
https://identifiers.org/ncbi/insdc.sra:SRR7764484	Data Citation 2	DS-RSep3	8.04	26.5	3.96	4.715	85.374	47.006	588.434	1.00134e+07	1.80724e+06	0.126083	0	0.00898008	0.00829158	0	0	0	0.0637896	0	0.291213
https://identifiers.org/ncbi/insdc.sra:SRR7764485	Data Citation 2	DS-ROct3	8.45	21	7.5	5.884	143.511	68.79	1600.91	124505	264027	0.0525462	0.00505726	0.00132519	0.0217663	0	0.00410472	0.00665323	0.00246552	0.00150431	0.226644
https://identifiers.org/ncbi/insdc.sra:SRR7764486	Data Citation 2	DS-RMay3	8.07	26.5	7.78	2.829	9.96	30.28	619.66	83276.5	240546	0.047092	0	0.000711502	0.0156206	0	0.00305045	0	0.00165959	0.00230276	0.002537
https://identifiers.org/ncbi/insdc.sra:SRR7764487	Data Citation 2	DS-RJun3	7.83	28.5	4.28	2.254	8.185	64.19	698.66	NA	NA	0.0446443	0	0.000595941	0.0267155	0.00103631	0.00574902	0	0.00199926	0.00149463	0.010435
https://identifiers.org/ncbi/insdc.sra:SRR7764488	Data Citation 2	DS-RJul3	7.48	31.3	3.17	1.601	6.548	83.333	1163.17	NA	NA	0.0592446	0	0.00240166	0.00307693	0	0	0.00189756	0.00384008	0.00145705	0.344898
https://identifiers.org/ncbi/insdc.sra:SRR7764489	Data Citation 2	DS-RAug3	7.63	30	5.45	3.294	5.648	111.736	1666.06	206416	544983	0.0494931	0.00364386	0.000880345	0.0118215	0.000868196	0.00287685	0.00102884	0.00276	0.00145133	NA
https://identifiers.org/ncbi/insdc.sra:SRR7764490	Data Citation 2	DS-R2Jan3	8.02	8.3	10.43	NA	NA	NA	NA	NA	NA	0.00504298	0	0	0.00131816	0	0	0	0	0.000275831	0
https://identifiers.org/ncbi/insdc.sra:SRR7764491	Data Citation 2	DS-R2Feb3	7.92	14.2	7.51	17.717	112.874	89.384	4209.32	NA	NA	0.00480263	0.000498313	0	0.000550626	0	0	0	0	0.000438553	0.00297226
https://identifiers.org/ncbi/insdc.sra:SRR7764492	Data Citation 2	DS-R2Mar3	8.37	16.3	11.48	1.816	10.775	69.126	2909.57	NA	NA	0.0411363	0.00594087	0.00159573	0.0363836	0	0.00823995	0	0	0.00277575	0
https://identifiers.org/ncbi/insdc.sra:SRR7764493	Data Citation 2	DS-RAp3	8.08	16.5	8.83	3.62	43.09	37.872	1222.73	NA	NA	0.064077	0.00651238	0.00100049	0.0240854	0	0.00521519	0	0	0.00277832	0
https://identifiers.org/ncbi/insdc.sra:SRR7764494	Data Citation 2	DS-RNov4	8.26	23.2	9.5	8.288	3.848	106.097	2546.2	67167.2	270580	0.0177328	0.0034117	0.000332083	0.00508821	0	0.000919683	0.000648274	0	0.00168214	NA
https://identifiers.org/ncbi/insdc.sra:SRR7764495	Data Citation 2	DS-ROct4	8.05	25.7	7.7	NA	31.859	123.403	1505	93105.8	283686	0.0291739	0.00976846	0.000934906	0.00723553	0.00139018	0.00133417	0.00375085	0.000748352	0.00322994	0.440898
https://identifiers.org/ncbi/insdc.sra:SRR7764496	Data Citation 2	DS-RDec4	7.9	15.9	NA	17.408	129.973	91.794	3867.51	17474.4	117133	0.0109108	0.00346961	0.000237986	0.000997361	0	0	0	0	0.00178373	0.00116912
https://identifiers.org/ncbi/insdc.sra:SRR8272561	Data Citation 3	DS_ORa51	8.42912	15.929	8.97701	3.9487	6.99942	12.842	334.096	-	-	0.2225	-	-	-	-	-	-	-	-	-
https://identifiers.org/ncbi/insdc.sra:SRR8272562	Data Citation 3	DS_ORa65	8.52132	18.4353	8.21606	6.89348	14.5514	16.6883	262.367	-	-	0.29	-	-	-	-	-	-	-	-	-
https://identifiers.org/ncbi/insdc.sra:SRR8272563	Data Citation 3	DS_ORa35	8.37	15.4277	10.2	5	39	15	296	-	-	NA	-	-	-	-	-	-	-	-	-
https://identifiers.org/ncbi/insdc.sra:SRR8272564	Data Citation 3	DS_ORa36	8.37	15.4277	10.2	5	39	15	296	-	-	NA	-	-	-	-	-	-	-	-	-
https://identifiers.org/ncbi/insdc.sra:SRR8272565	Data Citation 3	DS-ORa33	8.37	15.5298	10.1	1	37	15	301	-	-	0.00445	-	-	-	-	-	-	-	-	-
https://identifiers.org/ncbi/insdc.sra:SRR8272566	Data Citation 3	DS_ORa34	8.37	15.5298	10.1	1	37	15	301	-	-	0.00445	-	-	-	-	-	-	-	-	-
https://identifiers.org/ncbi/insdc.sra:SRR8272567	Data Citation 3	DS_ORa31	NA	15.638	NA	NA	NA	NA	NA	-	-	NA	-	-	-	-	-	-	-	-	-
https://identifiers.org/ncbi/insdc.sra:SRR8272568	Data Citation 3	DS_ORa32	NA	15.638	NA	NA	NA	NA	NA	-	-	NA	-	-	-	-	-	-	-	-	-
https://identifiers.org/ncbi/insdc.sra:SRR8272569	Data Citation 3	DS_ORa3	7.916	15.7966	8.3893	6.06878	142.81	52.7985	72.1961	-	-	0.156	-	-	-	-	-	-	-	-	-
https://identifiers.org/ncbi/insdc.sra:SRR8272570	Data Citation 3	DS-ORa30	8.37399	15.3879	10.1579	2.09128	38.1772	15.1949	297.792	-	-	0.2725	-	-	-	-	-	-	-	-	-
https://identifiers.org/ncbi/insdc.sra:SRR8272571	Data Citation 3	DS_ORa70	8.585	18.7208	8.65	7.5	15	17	253.5	-	-	0.0023	-	-	-	-	-	-	-	-	-
https://identifiers.org/ncbi/insdc.sra:SRR8272572	Data Citation 3	DS_ORa71	8.585	18.7208	8.65	7.5	15	17	253.5	-	-	0.0023	-	-	-	-	-	-	-	-	-
https://identifiers.org/ncbi/insdc.sra:SRR8272573	Data Citation 3	DS_ORa68	8.545	18.7562	8.85	9	17.5	16.5	252	-	-	0.00295	-	-	-	-	-	-	-	-	-
https://identifiers.org/ncbi/insdc.sra:SRR8272574	Data Citation 3	DS_ORa69	8.545	18.7562	8.85	9	17.5	16.5	252	-	-	0.00295	-	-	-	-	-	-	-	-	-
https://identifiers.org/ncbi/insdc.sra:SRR8272575	Data Citation 3	DS_ORa66	NA	18.739	NA	NA	NA	NA	NA	-	-	0.0023	-	-	-	-	-	-	-	-	-
https://identifiers.org/ncbi/insdc.sra:SRR8272576	Data Citation 3	DS_ORa67	NA	18.739	NA	NA	NA	NA	NA	-	-	0.0023	-	-	-	-	-	-	-	-	-
