# Supplementary material for: Freshwater microbial metagenomes sampled across different water body characteristics, space and time in Israel
Source: Sci Data. 2022 Oct 26;9:652. doi: 10.1038/s41597-022-01749-w (PMC9606356; doi:10.1038/s41597-022-01749-w)
Supplement: Supplementary file 2 — Supplementary Table 2 [file 41597_2022_1749_MOESM2_ESM.xlsx]

## Sheet: Sheet1
Supplementary Table 2. Detailed sampling location and accession information for all metagenomic datasets
Identifiers	Data Citation	Library name	ng/ul - Picogreen	Library intensity [FU]	Total number of bases (Kbp)	GC %	BioSample	Isolation source	Collection date	latitude and longitude	Depth	Geographic location	File size (Kbytes)	Sequences number
https://identifiers.org/ncbi/insdc.sra:SRR8088692	Data Citation 1	DS-M134	NA	NA	7032388	57.55	SAMN10273392	0.22 µL filter size	2015-11-03	33.013770 N 35.459780 E	0-15 cm	Israel: Dalton	3093526	24048929
https://identifiers.org/ncbi/insdc.sra:SRR8088693	Data Citation 1	DS-M135	NA	NA	7185189	59.97	SAMN10273393	5µL filter size	2015-11-03	33.013770 N 35.459780 E	0-15 cm	Israel: Dalton	3147633	24486893
https://identifiers.org/ncbi/insdc.sra:SRR8088694	Data Citation 1	DS-M111	NA	NA	5889761	50.37	SAMN10273390	0.22µL filter size	2014-11-09	32.852979 N 35.112041 E	0-15 cm	Israel: Ein Afek	2666085	19847552
https://identifiers.org/ncbi/insdc.sra:SRR8088695	Data Citation 1	DS-M114	NA	NA	6507492	49.81	SAMN10273391	5µL filter size	2014-11-09	32.852979 N 35.112041 E	0-15 cm	Israel: Ein Afek	2927022	22152409
https://identifiers.org/ncbi/insdc.sra:SRR8088696	Data Citation 1	DS-M075	NA	NA	6937723	52.42	SAMN10273389	5µL filter size	2015-05-13	33.013770 N 35.459780 E	0-15 cm	Israel: Dalton	3103466	23721144
https://identifiers.org/ncbi/insdc.sra:SRR8088697	Data Citation 1	DS-M074	NA	NA	6455121	50.8	SAMN10273388	5µL filter size	2015-03-04	33.013770 N 35.459780 E	0-15 cm	Israel: Dalton	2919385	22041663
https://identifiers.org/ncbi/insdc.sra:SRR8088698	Data Citation 1	DS-M070	NA	NA	6807128	55.98	SAMN10273386	0.22µL filter size	2015-03-04	33.013770 N 35.459780 E	0-15 cm	Israel: Dalton	3014562	23159000
https://identifiers.org/ncbi/insdc.sra:SRR8088699	Data Citation 1	DS-M071	NA	NA	7004928	56.8	SAMN10273387	0.22µL filter size	2015-05-13	33.013770 N 35.459780 E	0-15 cm	Israel: Dalton	3122227	23917398
https://identifiers.org/ncbi/insdc.sra:SRR8088700	Data Citation 1	DS-M044	NA	NA	7226635	56.31	SAMN10273384	0.22µL filter size	2014-11-17	33.013770 N 35.459780 E	0-15 cm	Israel: Dalton	3215661	24439902
https://identifiers.org/ncbi/insdc.sra:SRR8088701	Data Citation 1	DS-M045	NA	NA	6390903	49.63	SAMN10273385	5µL filter size	2014-11-17	33.013770 N 35.459780 E	0-15 cm	Israel: Dalton	2870354	21818640
https://identifiers.org/ncbi/insdc.sra:SRR8088702	Data Citation 1	DS-M038	NA	NA	6719151	52.1	SAMN10273382	0.22µL filter size	2014-11-17	32.488516 N 35.482737 E	0-15 cm	Israel: Reshafim	2986427	23146339
https://identifiers.org/ncbi/insdc.sra:SRR8088703	Data Citation 1	DS-M039	NA	NA	6679884	52	SAMN10273383	5µL filter size	2014-11-17	32.488516 N 35.482737 E	0-15 cm	Israel: Reshafim	3003500	22736933
https://identifiers.org/ncbi/insdc.sra:SRR8088704	Data Citation 1	DS-M033	NA	NA	4801318	45.39	SAMN10273381	5µL filter size	2014-11-16	31.715260 N 34.771648 E	0-15 cm	Israel: Timmorim Right	2222508	16228893
https://identifiers.org/ncbi/insdc.sra:SRR8088705	Data Citation 1	DS-M032	NA	NA	7172167	47.28	SAMN10273380	0.22µL filter size	2014-11-16	31.715260 N 34.771648 E	0-15 cm	Israel: Timmorim Right	3209304	24219650
https://identifiers.org/ncbi/insdc.sra:SRR8088706	Data Citation 1	DS-M029	NA	NA	6576229	56.12	SAMN10273378	0.22µL filter size	2014-11-16	31.716844 N 34.770119 E	0-15 cm	Israel: Timmorim Left	2959507	22312724
https://identifiers.org/ncbi/insdc.sra:SRR8088707	Data Citation 1	DS-M030	NA	NA	7036086	52.27	SAMN10273379	5µL filter size	2014-11-16	31.716844 N 34.770119 E	0-15 cm	Israel: Timmorim Left	3141805	23860035
https://identifiers.org/ncbi/insdc.sra:SRR8088708	Data Citation 1	DS-M016	NA	NA	5240713	53.81	SAMN10273376	0.22µL filter size	2014-11-16	30.988393 N 34.896356 E	0-15 cm	Israel: Yerucham	2419747	17876632
https://identifiers.org/ncbi/insdc.sra:SRR8088709	Data Citation 1	DS-M017	NA	NA	7077861	48.89	SAMN10273377	5µL filter size	2014-11-16	30.988393 N 34.896356 E	0-15 cm	Israel: Yerucham	3153660	24067807
https://identifiers.org/ncbi/insdc.sra:SRR7764474	Data Citation 2	DS-RJul4	4.2	20025	13076414	52.6	SAMN09925783	GFF filter	2014-07-23	32.6098 N 34.9303 E	0-15 cm	Israel: Dor Aquaculture station	5684915	43873230
https://identifiers.org/ncbi/insdc.sra:SRR7764475	Data Citation 2	DS-RAug4	4.6	24651	5853879	54.3	SAMN09925784	GFF filter	2014-08-13	32.6098 N 34.9303 E	0-15 cm	Israel: Dor Aquaculture station	2631689	19646530
https://identifiers.org/ncbi/insdc.sra:SRR7764476	Data Citation 2	DS-RNov3	4.45	22421	15237987	52.6	SAMN09925775	GFF filter	2013-11-25	32.6098 N 34.9303 E	0-15 cm	Israel: Dor Aquaculture station	6548684	51106750
https://identifiers.org/ncbi/insdc.sra:SRR7764477	Data Citation 2	DS-R2Dec3	1.3	15764	119490	56.7	SAMN09925776	GFF filter	2013-12-23	32.6098 N 34.9303 E	0-15 cm	Israel: Dor Aquaculture station	53005	402150
https://identifiers.org/ncbi/insdc.sra:SRR7764478	Data Citation 2	DS-RJan4	3.2	16104	2034095	51.2	SAMN09925777	GFF filter	2014-01-21	32.6098 N 34.9303 E	0-15 cm	Israel: Dor Aquaculture station	845851	6901560
https://identifiers.org/ncbi/insdc.sra:SRR7764479	Data Citation 2	DS-RFeb4	4.5	16216	12301131	50.1	SAMN09925778	GFF filter	2014-02-25	32.6098 N 34.9303 E	0-15 cm	Israel: Dor Aquaculture station	5365941	41128530
https://identifiers.org/ncbi/insdc.sra:SRR7764480	Data Citation 2	DS-RMar4	3.2	18846	12655605	49.9	SAMN09925779	GFF filter	2014-03-30	32.6098 N 34.9303 E	0-15 cm	Israel: Dor Aquaculture station	5520740	42296740
https://identifiers.org/ncbi/insdc.sra:SRR7764481	Data Citation 2	DS-RAp4	6.3	19668	12674129	50.8	SAMN09925780	GFF filter	2014-04-30	32.6098 N 34.9303 E	0-15 cm	Israel: Dor Aquaculture station	5496455	42367140
https://identifiers.org/ncbi/insdc.sra:SRR7764482	Data Citation 2	DS-RMay4	5.8	16684	3333294	57.2	SAMN09925781	GFF filter	2014-05-28	32.6098 N 34.9303 E	0-15 cm	Israel: Dor Aquaculture station	1464241	11279040
https://identifiers.org/ncbi/insdc.sra:SRR7764483	Data Citation 2	DS-RJun4	4.2	15435	13405816	54.4	SAMN09925782	GFF filter	2014-06-16	32.6098 N 34.9303 E	0-15 cm	Israel: Dor Aquaculture station	5898985	44981430
https://identifiers.org/ncbi/insdc.sra:SRR7764484	Data Citation 2	DS-RSep3	2.7	19761	13054467	58.3	SAMN09925773	GFF filter	2013-09-22	32.6098 N 34.9303 E	0-15 cm	Israel: Dor Aquaculture station	5666325	43692580
https://identifiers.org/ncbi/insdc.sra:SRR7764485	Data Citation 2	DS-ROct3	3.2	19550	12439587	52.2	SAMN09925774	GFF filter	2013-10-21	32.6098 N 34.9303 E	0-15 cm	Israel: Dor Aquaculture station	5394068	41609540
https://identifiers.org/ncbi/insdc.sra:SRR7764486	Data Citation 2	DS-RMay3	2.9	17721	13850208	53.8	SAMN09925769	GFF filter	2013-05-27	32.6098 N 34.9303 E	0-15 cm	Israel: Dor Aquaculture station	6038303	46377610
https://identifiers.org/ncbi/insdc.sra:SRR7764487	Data Citation 2	DS-RJun3	7.4	15525	14267087	52.8	SAMN09925770	GFF filter	2013-06-24	32.6098 N 34.9303 E	0-15 cm	Israel: Dor Aquaculture station	6202220	47885780
https://identifiers.org/ncbi/insdc.sra:SRR7764488	Data Citation 2	DS-RJul3	3.1	19321	14136117	49.3	SAMN09925771	GFF filter	2013-07-29	32.6098 N 34.9303 E	0-15 cm	Israel: Dor Aquaculture station	6150155	47506780
https://identifiers.org/ncbi/insdc.sra:SRR7764489	Data Citation 2	DS-RAug3	1.9	11228	15238434	53.7	SAMN09925772	GFF filter	2013-08-27	32.6098 N 34.9303 E	0-15 cm	Israel: Dor Aquaculture station	6701804	51046610
https://identifiers.org/ncbi/insdc.sra:SRR7764490	Data Citation 2	DS-R2Jan3	2.4	12487	6999755	54.1	SAMN09925765	GFF filter	2013-01-15	32.6098 N 34.9303 E	0-15 cm	Israel: Dor Aquaculture station	3130147	23429360
https://identifiers.org/ncbi/insdc.sra:SRR7764491	Data Citation 2	DS-R2Feb3	1.5	17632	10385385	53.5	SAMN09925766	GFF filter	2013-02-11	32.6098 N 34.9303 E	0-15 cm	Israel: Dor Aquaculture station	4570789	34738380
https://identifiers.org/ncbi/insdc.sra:SRR7764492	Data Citation 2	DS-R2Mar3	6.9	17577	13929835	50.3	SAMN09925767	GFF filter	2013-03-28	32.6098 N 34.9303 E	0-15 cm	Israel: Dor Aquaculture station	6088209	47023720
https://identifiers.org/ncbi/insdc.sra:SRR7764493	Data Citation 2	DS-RAp3	5.5	13439	5264860	54.1	SAMN09925768	GFF filter	2013-04-18	32.6098 N 34.9303 E	0-15 cm	Israel: Dor Aquaculture station	2350150	17675620
https://identifiers.org/ncbi/insdc.sra:SRR7764494	Data Citation 2	DS-RNov4	NA	NA	719154	56.5	SAMN09925786	GFF filter	2014-10-29	32.6098 N 34.9303 E	0-15 cm	Israel: Dor Aquaculture station	319951	2418300
https://identifiers.org/ncbi/insdc.sra:SRR7764495	Data Citation 2	DS-ROct4	2.6	20124	11181712	54.6	SAMN09925785	GFF filter	2014-10-06	32.6098 N 34.9303 E	0-15 cm	Israel: Dor Aquaculture station	4894849	37947850
https://identifiers.org/ncbi/insdc.sra:SRR7764496	Data Citation 2	DS-RDec4	3.4393	16727	5089442	55.6	SAMN09925787	GFF filter	2014-12-31	32.6098 N 34.9303 E	0-15 cm	Israel: Dor Aquaculture station	2241185	17033510
https://identifiers.org/ncbi/insdc.sra:SRR8272561	Data Citation 3	DS_ORa51	35.9279	19300	4312375	38.67	SAMN10517586	Lake Kinneret stA 9 5µL filter size	2015-03-22	32.493 N 35.351 E	Integrated 0-15 m	Israel: Kinneret	1846951	14453020
https://identifiers.org/ncbi/insdc.sra:SRR8272562	Data Citation 3	DS_ORa65	11.8687	8281	4425093	40.33	SAMN10517587	Lake Kinneret stA 10 5µL filter size	2015-04-15	32.493 N 35.351 E	Integrated 0-15 m	Israel: Kinneret	1919006	15035822
https://identifiers.org/ncbi/insdc.sra:SRR8272563	Data Citation 3	DS_ORa35	1.3271	15006	4653022	42.14	SAMN10517584	Lake Kinneret stA 7 5µL filter size	2015-03-01	32.493 N 35.351 E	5 m	Israel: Kinneret	1993887	15685586
https://identifiers.org/ncbi/insdc.sra:SRR8272564	Data Citation 3	DS_ORa36	2.0407	20600	4274024	46.97	SAMN10517585	Lake Kinneret stA 8 0.22µL filter size	2015-03-01	32.493 N 35.351 E	5 m	Israel: Kinneret	1978047	14471781
https://identifiers.org/ncbi/insdc.sra:SRR8272565	Data Citation 3	DS-ORa33	1.5447	17240	4989382	45.93	SAMN10517582	Lake Kinneret stA 5 5µL filter size	2015-03-01	32.493 N 35.351 E	1 m	Israel: Kinneret	2199166	16809810
https://identifiers.org/ncbi/insdc.sra:SRR8272566	Data Citation 3	DS_ORa34	1.1303	24183	4360069	48.92	SAMN10517583	Lake Kinneret stA 6 0.22µL filter size	2015-03-01	32.493 N 35.351 E	1 m	Israel: Kinneret	1893356	14742296
https://identifiers.org/ncbi/insdc.sra:SRR8272567	Data Citation 3	DS_ORa31	2.1639	19554	4306487	45.51	SAMN10517580	Lake Kinneret stA 3 5µL filter size	2015-03-01	32.493 N 35.351 E	0 m (surface)	Israel: Kinneret	1851198	14530752
https://identifiers.org/ncbi/insdc.sra:SRR8272568	Data Citation 3	DS_ORa32	1.5151	24455	4277856	49.18	SAMN10517581	Lake Kinneret stA 4 0.22µL filter size	2015-03-01	32.493 N 35.351 E	0 m (surface)	Israel: Kinneret	1828791	14485794
https://identifiers.org/ncbi/insdc.sra:SRR8272569	Data Citation 3	DS_ORa3	8.9287	14320	4191283	41.06	SAMN10517578	Lake Kinneret stA 1 5µL filter size	2015-01-18	32.493 N 35.351 E	Integrated 0-15 m	Israel: Kinneret	1799510	14339066
https://identifiers.org/ncbi/insdc.sra:SRR8272570	Data Citation 3	DS-ORa30	32.9543	17300	4602095	39.69	SAMN10517579	Lake Kinneret stA 2 5µL filter size	2015-03-01	32.493 N 35.351 E	Integrated 0-15 m	Israel: Kinneret	1970503	15485783
https://identifiers.org/ncbi/insdc.sra:SRR8272571	Data Citation 3	DS_ORa70	3.3327	21445	4137435	42.75	SAMN10517592	Lake Kinneret stA 15 5µL filter size	2015-04-15	32.493 N 35.351 E	5 m	Israel: Kinneret	1777786	13899240
https://identifiers.org/ncbi/insdc.sra:SRR8272572	Data Citation 3	DS_ORa71	1.1191	24113	3656092	50.53	SAMN10517593	Lake Kinneret stA 16 0.22µL filter size	2015-04-15	32.493 N 35.351 E	5 m	Israel: Kinneret	1556388	13056861
https://identifiers.org/ncbi/insdc.sra:SRR8272573	Data Citation 3	DS_ORa68	2.1095	19727	4922952	46.32	SAMN10517590	Lake Kinneret stA 13 5µL filter size	2015-04-15	32.493 N 35.351 E	1 m	Israel: Kinneret	2181479	16553588
https://identifiers.org/ncbi/insdc.sra:SRR8272574	Data Citation 3	DS_ORa69	1.9911	23786	4578916	45.67	SAMN10517591	Lake Kinneret stA 14 0.22µL filter size	2015-04-15	32.493 N 35.351 E	1 m	Israel: Kinneret	1947794	15454715
https://identifiers.org/ncbi/insdc.sra:SRR8272575	Data Citation 3	DS_ORa66	1.6031	20900	4295171	46.13	SAMN10517588	Lake Kinneret stA 11 5µL filter size	2015-04-15	32.493 N 35.351 E	0 m (surface)	Israel: Kinneret	1830839	14691356
https://identifiers.org/ncbi/insdc.sra:SRR8272576	Data Citation 3	DS_ORa67	1.8223	22850	4531167	49.87	SAMN10517589	Lake Kinneret stA 12 0.22µL filter size	2015-04-15	32.493 N 35.351 E	0 m (surface)	Israel: Kinneret	1922893	15346051
